# Supplementary material for: Chemistry-intuitive explanation of graph neural networks for molecular property prediction with substructure masking
Source: Nat Commun. 2023 May 4;14:2585. doi: 10.1038/s41467-023-38192-3 (PMC10160109; doi:10.1038/s41467-023-38192-3)
Supplement: Supplementary file 4 — Supplementary Data 1 [file 41467_2023_38192_MOESM4_ESM.xlsx]

## Sheet: ESOL structure optimization
Supplementary Data 1. The structural optimization of compound 1.
Figrue 2
	Functional group (FG)	FG' average attribution	ESOL's prediction	SMILES
Initial Molecule	"-C"	-0.533	-2.53	CC(C)C1CCC(C)CC1O
Optimized molecules	"-tBu"	-1.2433	-4.31936	CC(C)C1CCC(C(C)(C)(C))CC1O
	"=S"	-0.7408	-1.99223	CC(C)C1CCC(=S)CC1O
	"-CF3"	-0.6335	-2.59885	CC(C)C1CCC(C(F)(F)(F))CC1O
	"-SCH3"	-0.4035	-2.29577	CC(C)C1CCC(SC)CC1O
	"-C#CH"	-0.391	-2.61427	CC(C)C1CCC(C#C)CC1O
	"-X"	-0.3483	-2.39515	CC(C)C1CCC(Br)CC1O
	"-OEt"	-0.2803	-1.61182	CC(C)C1CCC(OCC)CC1O
	"-C#N"	-0.1455	-1.44322	CC(C)C1CCC(C#N)CC1O
	"-NO2"	-0.1235	-1.54178	CC(C)C1CCC(N(=O)(=O))CC1O
	"-OMe"	0.0567	-1.24477	CC(C)C1CCC(OC)CC1O
	"-C(=O)OMe"	0.1204	-1.74272	CC(C)C1CCC(C(=O)OC)CC1O
	"=O"	0.1315	-0.427604	CC(C)C1CCC(=O)CC1O
	"-C(=O)N"	0.1357	-1.32418	CC(C)C1CCC(C(=O)N)CC1O
	"-N"	0.3046	-1.26944	CC(C)C1CCC(N)CC1O
	"-C(=O)CH3"	0.3396	-1.14635	CC(C)C1CCC(C(=O)C)CC1O
	"-SO2NH2"	0.3618	-1.14648	CC(C)C1CCC(S(=O)(=O)N)CC1O
	"-O"	0.6955	-0.548608	CC(C)C1CCC(O)CC1O
