# Supplementary material for: Chemistry-intuitive explanation of graph neural networks for molecular property prediction with substructure masking
Source: Nat Commun. 2023 May 4;14:2585. doi: 10.1038/s41467-023-38192-3 (PMC10160109; doi:10.1038/s41467-023-38192-3)
Supplement: Supplementary file 5 — Supplementary Data 2 [file 41467_2023_38192_MOESM5_ESM.xlsx]

## Sheet: hERG SAR information 
Supplementary Data 2. The correlation of the average attributions between hERG and ESOL’s functional groups.
Figrue 7
Functional group (FG)	ESOL's average attribution	hERG's average attribution
"-tBu"	-1.2433	0.1044
"=S"	-0.7408	0.029
"-CF3"	-0.6335	0.0973
"-SCH3"	-0.4035	0.0153
"-C#CH"	-0.391	-0.0147
"-X"	-0.3483	0.0365
"-OEt"	-0.2803	0.0633
"-C#N"	-0.1455	0.0257
"-NO2"	-0.1235	-0.0601
"-OMe"	0.0567	0.0209
"-C(=O)OMe"	0.1204	-0.0026
"=O"	0.1315	-0.0632
"-C(=O)N"	0.1357	-0.0718
"-N"	0.3046	-0.0266
"-C(=O)CH3"	0.3396	-0.1022
"-SO2NH2"	0.3618	-0.3601
"-O"	0.6955	-0.0863
