# Supplementary material for: Chemistry-intuitive explanation of graph neural networks for molecular property prediction with substructure masking
Source: Nat Commun. 2023 May 4;14:2585. doi: 10.1038/s41467-023-38192-3 (PMC10160109; doi:10.1038/s41467-023-38192-3)
Supplement: Supplementary file 6 — Supplementary Data 3 [file 41467_2023_38192_MOESM6_ESM.xlsx]

## Sheet: BBBP SAR information
Supplementary Data 3. The relationship between BBBP and the physicochemical properties
Figrue 10
Functional group (FG)	BBBP's average attribution	BBBP_MW's average attribution	BBBP_LogP's average attribution	BBBP_TPSA's average attribution	BBBP_HBDs's average attribution
"-X"	0.0038	20.9684	0.4521	-0.0158	-0.0009
"-tBu"	-0.0181	40.6986	1.3843	-0.1736	-0.0004
"-SO2NH2"	-0.1279	55.557	-1.2981	60.2912	-0.0002
"-SCH3"	-0.0005	28.2622	0.7417	-0.0688	-0.0002
"-OMe"	-0.0072	19.3527	0.0383	8.9493	-0.0001
"-OEt"	-0.008	26.9489	0.524	9.0217	-0.0001
"-O"	-0.0563	7.0309	-0.4375	20.1212	-0.0001
"-NO2"	-0.0498	31.9424	-0.1417	42.7038	-0.0001
"-NC(=O)CH3"	-0.0569	37.2699	-0.3212	29.109	0.0002
"-N"	-0.0208	3.1043	-0.444	26.1993	0.0003
"-cPropyl"	0.0091	30.1648	0.8764	-0.1194	0.0008
"-CF3"	0.0188	47.3049	1.0638	-0.1194	0.0014
"-C(=O)OMe"	-0.017	47.1154	-0.2621	26.1846	0.0017
"-C(=O)O"	-0.2065	26.7819	-0.4238	37.3593	0.0045
"-C(=O)N"	0.0116	24.4613	-0.7002	43.2785	0.9668
"-C(=O)CH3"	-0.0015	28.0437	0.0307	16.7463	0.9682
"-C#N"	-0.0256	16.1933	-0.0719	23.3272	0.9768
"-C#CH"	-0.0225	8.9112	0.1064	-0.336	0.9903
"=S"	-0.0128	11.7589	0.3432	-0.0067	0.994
"=O"	-0.0088	9.0348	-0.3007	16.8851	0.9998
